# Supplementary material for: Design, Development, and Multi-Characterization of an Integrated Clinical Transrectal Ultrasound and Photoacoustic Device for Human Prostate Imaging
Source: Diagnostics (Basel). 2020 Aug 7;10(8):566. doi: 10.3390/diagnostics10080566 (PMC7460329; doi:10.3390/diagnostics10080566)
Supplement: Supplementary file 1 [file diagnostics-10-00566-s001.zip]

Archive with 1 entries (1 files):
- diagnostics-883955-supplementary.mov
